# Supplementary material for: Targeting LINC02544/miR-497-5p/CAPRIN1 axis via exosome-based siRNA to overcome immunotherapy resistance in triple-negative breast cancer
Source: Mol Med. 2025 Aug 16;31:278. doi: 10.1186/s10020-025-01336-w (PMC12357379; doi:10.1186/s10020-025-01336-w)
Supplement: Supplementary file 6 — Supplementary Material 6. [file 10020_2025_1336_MOESM6_ESM.zip]

Archive with 6 entries (5 files):
- full uncropped Gels and Blots image(s) of figure 7/full uncropped Gels and Blots image(s) of figure 7B-1.jpg
- full uncropped Gels and Blots image(s) of figure 7/full uncropped Gels and Blots image(s) of figure 7B-2.jpg
- full uncropped Gels and Blots image(s) of figure 7/full uncropped Gels and Blots image(s) of figure 7B-3.jpg
- full uncropped Gels and Blots image(s) of figure 7/full uncropped Gels and Blots image(s) of figure 7C-1.jpg
- full uncropped Gels and Blots image(s) of figure 7/full uncropped Gels and Blots image(s) of figure 7C-2.jpg
- full uncropped Gels and Blots image(s) of figure 7/
